# Supplementary material for: Analysis of Copy Number Variation in the Whole Genome of Normal-Haired and Long-Haired Tianzhu White Yaks
Source: Genes (Basel). 2022 Dec 18;13(12):2405. doi: 10.3390/genes13122405 (PMC9777850; doi:10.3390/genes13122405)
Supplement: Supplementary file 1 [file genes-13-02405-s001.zip › Table S1.xlsx]

## Sheet: Sheet1
Primer sequences and confirmation results for qPCR
CNVR Location	CNVR Type		Sequence	Length (bp)	Individuals
Chromosome_19:901-13500	Loss	-F	5'-CAGCCTCAATGACAAGAGGAAT-3'	22	LW4	LW6	NW8
		-R	5'-CTGTTCTTGAGAGCAGGTTTGTT-3'	23
Chromosome_28:74701-87300	Gain	-F	5'-CGAGGTGAGGGGAGTTGTTT-3'	20	LW2	LW4	NW4
		-R	5'-AGATTCCTGGGGATGCTTGC-3'	20
Chromosome_14:682501-685200	Loss	-F	5'-AGAGGTTAGGGACCCTGATGTA-3'	22	LW2	NW2	NW10
		-R	5'-TCCTGTTTCTTGGCCCTTCAG-3'	21
Chromosome_27:956701-959100	Loss	-F	5'-CTCTTCATGCTGCCCTGACA-3'	20	LW2	LW7	NW10
		-R	5'-GCTGGCTCATGTCTCCTGTT-3'	20
Chromosome_14:1173301-1187100	Loss	-F	5'-ATAAGGTCTTTCCCTAGCAGAATGT-3'	25	LW5	LW7	NW4
		-R	5'-GAGGGCAATGGGAGAGGTTTT-3'	21
Chromosome_15:1379101-1401900	Gain	-F	5'-GGTAGCAATGGGCTGAAAATG-3'	21	LW5	NW3	NW8
		-R	5'-CCTTTTGAAAGCCTGTGTGC-3'	20
Chromosome_15:1446901-1449300	Loss	-F	5'-TGACTGCAACCACTGAGGAC-3'	20	LW2	NW9	NW10
		-R	5'-CTCTTAGGAACCAGCAGGGC-3'	20
Chromosome_22:3761401-3764100	Loss	-F	5'-AGTCAGGTGCTGGTGTTCG-3'	19	LW2	LW5	NW8
		-R	5'-GCACAGGACTCACCTGGATG-3'	20
Reference		-F	5'-AACCAGGAGAAACTCGCCAA -3'	20	All individuals
		-R	5'-TTCGGTGAAATGCCCTCTCG-3'	20
					* Unsuccessful assays
