# Supplementary material for: Analysis of Copy Number Variation in the Whole Genome of Normal-Haired and Long-Haired Tianzhu White Yaks
Source: Genes (Basel). 2022 Dec 18;13(12):2405. doi: 10.3390/genes13122405 (PMC9777850; doi:10.3390/genes13122405)
Supplement: Supplementary file 1 [file genes-13-02405-s001.zip › Table S2.xlsx]

## Sheet: Sheet1
The genes completely or partially overlapped with differential CNVRs
Chr.	CNV Start (bp)	CNV End (bp)	Associated Gene Name	Ensembl Gene ID
1	140605801	140610600	CLSTN2	ENSBGRG00000001375
1	138061201	138063600	GK5	ENSBGRG00000000970
1	128780701	128789100	RNF13	ENSBGRG00000015971
1	136261201	136263900	SLC9A9	ENSBGRG00000000195
1	148437301	148441800	TMEM108	ENSBGRG00000006213
1	78554101	78558000	XXYLT1	ENSBGRG00000023443
2	119405701	119412900	STK39	ENSBGRG00000023567
2	2745001	2749200	TAS1R2	ENSBGRG00000003374
3	122562901	122567400	CSMD2	ENSBGRG00000007978
3	93824701	93826500	FGGY	ENSBGRG00000024465
3	115949701	115963500	OXCT2	ENSBGRG00000000695
3	17967601	17971200	TIPRL	ENSBGRG00000010060
4	122271601	122303100	CDK14	ENSBGRG00000019992
4	27966601	28003200	COPG2	ENSBGRG00000005357
4	43299001	43321500	SUGCT	ENSBGRG00000009489
4	109196101	109200000	THSD7A	ENSBGRG00000003304
4	648001	657600	TRBV19	ENSBGRG00000002829
4	119294101	119296800	VPS50	ENSBGRG00000015918
5	129503101	129508500	CPT1B	ENSBGRG00000004887
5	77213101	77215800	MCRS1	ENSBGRG00000001780
5	123344401	123363000	PNPLA3	ENSBGRG00000016172
5	68583001	68591100	PRICKLE1	ENSBGRG00000018642
5	36442801	36444900	SLC41A2	ENSBGRG00000019220
6	25732201	25734300	ANTXR2	ENSBGRG00000010544
6	92260501	92263500	CCSER1	ENSBGRG00000023090
6	16439701	16442700	JAKMIP1	ENSBGRG00000012631
6	31052401	31056300	PARM1	ENSBGRG00000019090
6	16615501	16617900	WFS1	ENSBGRG00000013121
7	44628001	44631000	ASTN2	ENSBGRG00000009368
7	7739401	7742700	DOCK5	ENSBGRG00000015972
7	10071301	10077000	EPHX2	ENSBGRG00000000999
7	40140001	40144500	INIP	ENSBGRG00000005141
7	92515501	92517900	TTC39B	ENSBGRG00000000855
8	120528901	120532200	CAMK4	ENSBGRG00000011434
8	63987301	63991800	DPYSL3	ENSBGRG00000015158
8	16688401	16691400	INSR	ENSBGRG00000014314
9	108689701	108692100	NBAS	ENSBGRG00000022914
9	19066801	19070100	NPHP1	ENSBGRG00000026769
9	8931001	8934900	NTMT1	ENSBGRG00000018724
9	34251301	34254000	TTC27	ENSBGRG00000008248
9	104159101	104160900	WDR35	ENSBGRG00000020967
11	12008701	12012900	INTS14	ENSBGRG00000025180
11	46310401	46314300	LEO1	ENSBGRG00000008280
11	11215801	11217600	MEGF11	ENSBGRG00000024819
11	65608801	65615400	SYNE2	ENSBGRG00000011817
11	5325301	5348100	THSD4	ENSBGRG00000015359
11	143101	192300	TRAV14DV4	ENSBGRG00000007562
11	94615201	94619100	TTC7B	ENSBGRG00000006629
12	83954401	83956500	SEL1L2	ENSBGRG00000008607
13	70923301	70928700	ATM	ENSBGRG00000014113
13	73757401	73759800	ENDOD1	ENSBGRG00000011722
13	72458101	72460200	GUCY1A2	ENSBGRG00000009963
13	63734101	63744600	HTR3B	ENSBGRG00000005842
13	27582901	27586200	TSPAN18	ENSBGRG00000024939
14	35242501	35262000	FMO1	ENSBGRG00000006062
14	35242501	35262000	FMO2	ENSBGRG00000006034
14	73602301	73614000	HHAT	ENSBGRG00000022727
14	66924601	66927900	HMCN1	ENSBGRG00000016713
14	60830401	60833100	LHX4	ENSBGRG00000010947
14	86195401	86198100	PM20D1	ENSBGRG00000013575
15	61689301	61691700	CKAP2	ENSBGRG00000014141
15	18394201	18396600	COL4A1	ENSBGRG00000004437
15	71036701	71039400	EPSTI1	ENSBGRG00000004611
15	16677001	16679100	FAM155A	ENSBGRG00000004214
15	20642401	20645400	GAS6	ENSBGRG00000017756
16	39022801	39028800	KIAA1109	ENSBGRG00000011087
17	35366401	35369700	PTPN9	ENSBGRG00000023629
17	35792701	35795700	SCAMP5	ENSBGRG00000025051
18	17183701	17186700	COL22A1	ENSBGRG00000024054
18	61785601	61789200	DPY19L4	ENSBGRG00000006789
18	14558401	14560800	KHDRBS3	ENSBGRG00000023782
18	22594501	22600500	NCOA2	ENSBGRG00000011716
18	70845901	70848600	RALYL	ENSBGRG00000011581
19	52760101	52762800	ASIC2	ENSBGRG00000019964
19	7505101	7521600	CD300H	ENSBGRG00000013268
19	21585301	21588900	ITGA2B	ENSBGRG00000025212
19	49977601	49981800	KSR1	ENSBGRG00000014308
19	40872301	40878900	POLR2A	ENSBGRG00000016762
19	40872301	40879200	TNFSF12	ENSBGRG00000016640
20	64147501	64175700	ETHE1	ENSBGRG00000012511
20	41098201	41101200	HSD17B2	ENSBGRG00000019120
21	31799101	31801500	CLUL1	ENSBGRG00000019406
21	56863801	56870400	ZNF532	ENSBGRG00000014854
22	3761401	3764100	C3orf20	ENSBGRG00000021321
22	16021501	16024800	CACNA2D3	ENSBGRG00000021687
22	10568401	10579200	CATHL6	ENSBGRG00000019951
22	13801	40200	CFAP100	ENSBGRG00000022740
22	39980101	39982500	CNTN6	ENSBGRG00000022913
22	19494001	19497000	DENND6A	ENSBGRG00000024720
23	14985301	14987400	MTRR	ENSBGRG00000011588
23	6533101	6535800	SLIT3	ENSBGRG00000019787
24	55531801	55534500	BPHL	ENSBGRG00000008956
24	22544401	22554000	KIF6	ENSBGRG00000024002
24	5202001	5241900	OR2W1	ENSBGRG00000017068
25	5505001	5507400	PCDH15	ENSBGRG00000013379
26	21429001	21430800	HS3ST4	ENSBGRG00000018904
26	18774301	18777000	SBK1	ENSBGRG00000016570
26	7005601	7008900	SUN1	ENSBGRG00000025294
27	21840601	21844500	CTNNA3	ENSBGRG00000007162
27	25497001	25500900	TSPAN15	ENSBGRG00000013254
28	19798501	19805700	ADAM32	ENSBGRG00000014213
28	5909701	5912100	DLGAP2	ENSBGRG00000008911
28	33510601	33512700	SGCZ	ENSBGRG00000008796
*Genes Associated with CNVR on LTWY and NTWY
